# Supplementary material for: Cytotoxic Effects of ZnO and Ag Nanoparticles Synthesized in Microalgae Extracts on PC12 Cells
Source: Mar Drugs. 2024 Dec 4;22(12):549. doi: 10.3390/md22120549 (PMC11677574; doi:10.3390/md22120549)
Supplement: Supplementary file 1 [file marinedrugs-22-00549-s001.zip]

Archive with 1 entries (1 files):
- marinedrugs-3267302-supplementary.pdf
